# Supplementary material for: Mutations in the Non-Structural Protein-Coding Sequence of Protoparvovirus H-1PV Enhance the Fitness of the Virus and Show Key Benefits Regarding the Transduction Efficiency of Derived Vectors
Source: Viruses. 2018 Mar 27;10(4):150. doi: 10.3390/v10040150 (PMC5923444; doi:10.3390/v10040150)
Supplement: Supplementary file 1 [file viruses-10-00150-s001.zip]

Archive with 1 entries (1 files):
- viruses-271463-supplementary.pdf
